# Supplementary material for: Use of logit transformation within statistical analyses of experimental results obtained as proportions: example of method validation experiments and EQA in flow cytometry
Source: Front Mol Biosci. 2024 Jul 11;11:1335174. doi: 10.3389/fmolb.2024.1335174 (PMC11269570; doi:10.3389/fmolb.2024.1335174)
Supplement: Supplementary file 2 [file DataSheet2.xlsx]

## Sheet: TOOL1 logit | anti-logit
Log/Antilog
	Input: Proportion	Result: logit
	0.103	-2.16433
	Input: Logit	Result: Anti-Logit = Proportion
	0.204	0.550824
Legend:	Input	Result

## Sheet: Tool 2 EQA limits
Log/Antilog				Limits for EQA
				Input		Result on logit scale
	Input: proportion	Result: Logit		proportion	Limit (+/-)	lower limit	upper limit
	0.1	-2.19722		0.954	0.3	0.917812	0.974693
	Input: Logit	Result: Proportion
	0.126	0.531458		auxiliary variables	0.5	0.35	0.65
						-0.619039	0.619039
						2.41298	3.65106
Legend:	Input	Result

## Sheet: TOOL 3 Transfer of SDs
Log/Antilog				Imprecision
					Input on logit scale	Results on propability scale
	Input: proportion	Result: Logit				Mean	lower SD	upper SD
	0.1	-2.19722		mean (logit)	-2	0.119203	0.0976864	0.144699
				SD (logit) [from precicion analysis]	0.2232
	Input: Logit	Result: Proportion
	0.126	0.531458
				Auxiliary numbers		-2	-2.2232	-1.7768
Legend:	Input	Result
